# Supplementary material for: Effect of additional Nordic hamstring exercise or sprint training on the modifiable risk factors of hamstring strain injuries and performance
Source: PLoS One. 2023 Mar 2;18(3):e0281966. doi: 10.1371/journal.pone.0281966 (PMC9980768; doi:10.1371/journal.pone.0281966)
Supplement: S1 Data — (XLSX) [file pone.0281966.s001.xlsx]

## Sheet: Bodymass
NHE		SPRINT		CONTROL
PRE	POST	PRE	POST	PRE	POST
1	76.06	86.07	88.5724	100.112	97.2759
72.03	74.45	77.12	78.3234	63.1157	77.0017
104.33	106.692	77.77	79.2086	72.504	72.2937
69.0773	70.88	80.17	80.421	74.4196	88.8717
80.01	80.99	70.14	70.0741	93.2295	90.6
85.1952	85.22	65.44	64.9838	78.4945	91.9246
81.05	82.89	59.1246	61.3043	76.6017	71.1787
78.88	80.07	80.09	84.5333	74.5934	75.67
75.08	77.7	60.33	62.9288	64.2879	60.1538
75.6	77.5	67.68	68	86.8421	87.0238
75.6943	77.34	74.69	76.88
67.07	70.05	70.19	71.0969
68.05	69.52	69.3231	72.33
60.87	60.95
64.2185	65.79

## Sheet: CMJ
CM Time (sec)						DISPLACEMENT (m)						PEAK BRAKING FORCE (N)
NHE		SPRINT		CONTROL		NHE		SPRINT		CONTROL		NHE		SPRINT		CONTROL
PRE	POST	PRE	POST	PRE	POST	PRE	POST	PRE	POST	PRE	POST	PRE	POST	PRE	POST	PRE	POST
0.399667	0.415333	0.435	0.375	0.487667	0.489333	-0.268334	-0.286641	-0.17	-0.19	-0.35665	-0.327746	1789.04	1802.65	2017	2136.23	2528	2515.75
0.407	0.4	0.408333	0.409333	0.429	0.369	-0.210604	-0.2	-0.281115	-0.275497	-0.20564	-0.237797	1965.09	2015.33	2203.29	2149.95	1808.39	1990
0.414333	0.492	0.488333	0.500667	0.393	0.406	-0.255802	-0.322278	-0.316076	-0.351191	-0.246429	-0.215887	2684.87	2560.29	1964.38	2048.4	1818.15	1892.7
0.537	0.526333	0.470333	0.378667	0.429	0.379	-0.15	-0.25	-0.33183	-0.238041	-0.224269	-0.24	1949.67	2163.57	1445.02	1710.41	1785.83	2050.65
0.501667	0.439	0.526667	0.474333	0.442333	0.465667	-0.1	-0.239562	-0.189787	-0.201878	-0.267022	-0.290347	1918.33	1882.9	1532.7	1545.07	2347.67	2342.82
0.417	0.482667	0.374667	0.456333	0.354667	0.344667	-0.253319	-0.258982	-0.246532	-0.307614	-0.181339	-0.201339	1930	1755.86	1678.19	1675.27	2120.17	2322.7
0.573667	0.606667	0.380667	0.370667	0.436	0.424667	-0.280886	-0.27469	-0.220404	-0.17	-0.198083	-0.196439	2181.3	2179.19	1816.02	1820.41	2482.82	2456.02
0.436	0.505	0.378	0.419	0.43	0.45	-0.261371	-0.281999	-0.210306	-0.22	-0.261807	-0.294807	2264.34	1995.5	1924.7	2088.67	2441.38	2861.38
0.568333	0.483	0.468333	0.525	0.359667	0.371	-0.29559	-0.281397	-0.296875	-0.334394	-0.191995	-0.20745	1533.67	1570.04	1724.16	1487.22	1724.88	1722.07
0.568333	0.565	0.568333	0.499667	0.447	0.465667	-0.29559	-0.346933	-0.29559	-0.293706	-0.236916	-0.28555	1533.67	1727.2	1533.67	1552.89	2354.5	2336.58
0.492333	0.412	0.492333	0.424333			-0.29354	-0.269793	-0.29354	-0.21853			1727.09	1837.43	1727.09	1782.22
0.435333	0.405667	0.470333	0.474667			-0.231753	-0.228623	-0.33183	-0.304859			1645.14	1695.05	1445.02	1727.12
0.502667	0.420333	0.374667	0.431			-0.236071	-0.249424	-0.246532	-0.290675			1539.65	1554.39	1678.19	1723.47
0.455	0.415667					-0.341294	-0.293159					1396.73	1486.75
0.426	0.494333					-0.276724	-0.247201					1675.48	1723.22
